# Supplementary material for: The Use of Cremation Data for Timely Mortality Surveillance During the COVID-19 Pandemic in Ontario, Canada: Validation Study
Source: JMIR Public Health Surveill. 2022 Feb 21;8(2):e32426. doi: 10.2196/32426 (PMC8862761; doi:10.2196/32426)
Supplement: Multimedia Appendix 2 [file publichealth_v8i2e32426_app2.xlsx]

## Sheet: Title
	Multimedia Appendix 2. Maturation of both cremation data and vital statistics data. This supplemental demonstrates the data and methodology used to calculate the maturations rates of both cremation data and vital statistics data. To calculate these rates the number of deaths identified in each release is compared to the number announced in May 2021

## Sheet: Cremation Data
	Number of Cremations for selected period already released	May 1 2020 to May 8 2020			May 8 2020 to May 15 2020			May 15 2020 to May 22 2020			May 22 2020 to May 29 2020			May 29 2020 to June 5 2020			June 5 2020 to June 12 2020			June 12 2020 to June 19 2020			June 19 2020 to June 26 2020			June 26 to July 27 2020			July 27 to Sep. 18 2020			Sep. 18 2020 to Sep. 25 2020			Sep. 25 2020 to Oct. 2 2020			Oct. 8 2020 to Oct. 16 2020			Oct. 16 2020 to Oct. 23 2020			Oct. 23 2020 to Oct. 30 2020			May 25th 2021
REF_DATE (last day/week )		Number Added	Cumulative Total	% complete	Number Added	Cumulative Total	% complete	Number Added	Cumulative Total	% complete	Number Added	Cumulative Total	% complete	Number Added	Cumulative Total	% complete	Number Added	Cumulative Total	% complete	Number Added	Cumulative Total	% complete	Number Added	Cumulative Total	% complete	Number Added	Cumulative Total	% complete	Number Added	Cumulative Total	% complete	Number Added	Cumulative Total	% complete	Number Added	Cumulative Total	% complete	Number Added	Cumulative Total	% complete	Number Added	Cumulative Total	% complete	Number Added	Cumulative Total	% complete	Number Total
2020-01-04	933	0	933	99.361	0	933	99.361	0	933	99.361	0	933	99.361	0	933	99.361	0	933	99.361	0	933	99.361	0	933	99.361	0	933	99.361	2	935	99.574	0	935	99.574	0	935	99.574	0	935	99.574	0	935	99.574	0	935	99.574	939
2020-01-11	1669	3	1672	99.7613	0	1672	99.7613	0	1672	99.7613	0	1672	99.7613	0	1672	99.7613	0	1672	99.7613	0	1672	99.7613	0	1672	99.7613	1	1673	99.821	0	1673	99.821	0	1673	99.821	0	1673	99.821	0	1673	99.821	0	1673	99.821	0	1673	99.821	1676
2020-01-18	1553	0	1553	99.6791	1	1554	99.7433	0	1554	99.7433	0	1554	99.7433	0	1554	99.7433	0	1554	99.7433	0	1554	99.7433	0	1554	99.7433	0	1554	99.7433	1	1555	99.8074	0	1555	99.8074	0	1555	99.8074	0	1555	99.8074	0	1555	99.8074	0	1555	99.8074	1558
2020-01-25	1591	0	1591	99.8745	0	1591	99.8745	0	1591	99.8745	0	1591	99.8745	0	1591	99.8745	0	1591	99.8745	0	1591	99.8745	0	1591	99.8745	0	1591	99.8745	0	1591	99.8745	0	1591	99.8745	0	1591	99.8745	0	1591	99.8745	0	1591	99.8745	0	1591	99.8745	1593
2020-02-01	1532	0	1532	99.4805	0	1532	99.4805	1	1533	99.5455	0	1533	99.5455	0	1533	99.5455	0	1533	99.5455	0	1533	99.5455	0	1533	99.5455	0	1533	99.5455	5	1538	99.8701	0	1538	99.8701	0	1538	99.8701	0	1538	99.8701	0	1538	99.8701	0	1538	99.8701	1540
2020-02-08	1531	0	1531	99.7394	1	1532	99.8046	0	1532	99.8046	0	1532	99.8046	0	1532	99.8046	1	1533	99.8697	1	1534	99.9349	0	1534	99.9349	0	1534	99.9349	0	1534	99.9349	0	1534	99.9349	0	1534	99.9349	0	1534	99.9349	0	1534	99.9349	0	1534	99.9349	1535
2020-02-15	1582	0	1582	99.6222	0	1582	99.6222	0	1582	99.6222	2	1584	99.7481	0	1584	99.7481	0	1584	99.7481	0	1584	99.7481	0	1584	99.7481	0	1584	99.7481	0	1584	99.7481	0	1584	99.7481	0	1584	99.7481	1	1585	99.8111	0	1585	99.8111	0	1585	99.8111	1588
2020-02-22	1480	0	1480	99.7977	0	1480	99.7977	0	1480	99.7977	1	1481	99.8651	0	1481	99.8651	1	1482	99.9326	0	1482	99.9326	1	1483	100	0	1483	100	0	1483	100	0	1483	100	0	1483	100	0	1483	100	0	1483	100	0	1483	100	1483
2020-02-29	1440	1	1441	99.7232	0	1441	99.7232	0	1441	99.7232	1	1442	99.7924	0	1442	99.7924	1	1443	99.8616	0	1443	99.8616	0	1443	99.8616	1	1444	99.9308	1	1445	100	0	1445	100	0	1445	100	0	1445	100	0	1445	100	0	1445	100	1445
2020-03-07	1547	0	1547	99.8709	0	1547	99.8709	0	1547	99.8709	0	1547	99.8709	0	1547	99.8709	1	1548	99.9354	0	1548	99.9354	0	1548	99.9354	0	1548	99.9354	0	1548	99.9354	0	1548	99.9354	0	1548	99.9354	0	1548	99.9354	0	1548	99.9354	0	1548	99.9354	1549
2020-03-14	1511	2	1513	99.4087	0	1513	99.4087	2	1515	99.5401	0	1515	99.5401	1	1516	99.6058	0	1516	99.6058	2	1518	99.7372	0	1518	99.7372	2	1520	99.8686	1	1521	99.9343	0	1521	99.9343	0	1521	99.9343	0	1521	99.9343	0	1521	99.9343	0	1521	99.9343	1522
2020-03-21	1554	2	1556	99.7436	2	1558	99.8718	0	1558	99.8718	2	1560	100	0	1560	100	0	1560	100	0	1560	100	0	1560	100	0	1560	100	0	1560	100	0	1560	100	0	1560	100	0	1560	100	0	1560	100	0	1560	100	1560
2020-03-28	1541	0	1541	99.7411	1	1542	99.8058	0	1542	99.8058	0	1542	99.8058	0	1542	99.8058	0	1542	99.8058	0	1542	99.8058	1	1543	99.8706	1	1544	99.9353	0	1544	99.9353	0	1544	99.9353	0	1544	99.9353	0	1544	99.9353	0	1544	99.9353	0	1544	99.9353	1545
2020-04-04	1797	3	1800	99.3926	2	1802	99.503	1	1803	99.5583	1	1804	99.6135	1	1805	99.6687	1	1806	99.7239	3	1809	99.8896	0	1809	99.8896	0	1809	99.8896	1	1810	99.9448	0	1810	99.9448	0	1810	99.9448	0	1810	99.9448	0	1810	99.9448	0	1810	99.9448	1811
2020-04-11	1796	9	1805	99.6137	1	1806	99.6689	1	1807	99.7241	0	1807	99.7241	0	1807	99.7241	1	1808	99.7792	0	1808	99.7792	0	1808	99.7792	2	1810	99.8896	0	1810	99.8896	0	1810	99.8896	0	1810	99.8896	0	1810	99.8896	0	1810	99.8896	0	1810	99.8896	1812
2020-04-18	1778	8	1786	99.3326	7	1793	99.7219	1	1794	99.7775	1	1795	99.8331	0	1795	99.8331	0	1795	99.8331	0	1795	99.8331	0	1795	99.8331	0	1795	99.8331	2	1797	99.9444	0	1797	99.9444	0	1797	99.9444	1	1798	100	0	1798	100	0	1798	100	1798
2020-04-25	1785	32	1817	98.9113	7	1824	99.2923	2	1826	99.4012	3	1829	99.5645	1	1830	99.6189	2	1832	99.7278	2	1834	99.8367	2	1836	99.9456	2	1838	100.054	0	1838	100.054	0	1838	100.054	0	1838	100.054	0	1838	100.054	0	1838	100.054	0	1838	100.054	1837
2020-05-02	1031	748	1779	97.3195	30	1809	98.9606	8	1817	99.3982	3	1820	99.5624	1	1821	99.6171	2	1823	99.7265	1	1824	99.7812	2	1826	99.8906	2	1828	100	1	1829	100.055	0	1829	100.055	0	1829	100.055	0	1829	100.055	0	1829	100.055	0	1829	100.055	1828
2020-05-09		943	943	55.6342	704	1647	97.1681	26	1673	98.7021	10	1683	99.292	3	1686	99.469	4	1690	99.705	1	1691	99.764	0	1691	99.764	2	1693	99.882	1	1694	99.941	0	1694	99.941	0	1694	99.941	1	1695	100	0	1695	100	0	1695	100	1695
2020-05-16					819	819	50.1838	755	1574	96.4461	37	1611	98.7132	9	1620	99.2647	3	1623	99.4485	2	1625	99.5711	2	1627	99.6936	2	1629	99.8162	0	1629	99.8162	1	1630	99.8775	0	1630	99.8775	1	1631	99.9387	0	1631	99.9387	0	1631	99.9387	1632
2020-05-23								806	806	51.0773	727	1533	97.1483	20	1553	98.4157	11	1564	99.1128	3	1567	99.3029	1	1568	99.3663	6	1574	99.7465	1	1575	99.8099	0	1575	99.8099	0	1575	99.8099	1	1576	99.8733	1	1577	99.9366	0	1577	99.9366	1578
2020-05-30											839	839	56.0829	613	1452	97.0588	29	1481	98.9973	5	1486	99.3316	2	1488	99.4652	3	1491	99.6658	3	1494	99.8663	0	1494	99.8663	0	1494	99.8663	1	1495	99.9332	1	1496	100	0	1496	100	1496
2020-06-06														836	836	54.8197	642	1478	96.918	28	1506	98.7541	8	1514	99.2787	11	1525	100	4	1529	100.262	0	1529	100.262	0	1529	100.262	0	1529	100.262	0	1529	100.262	0	1529	100.262	1525
2020-06-13																	758	758	53.5311	610	1368	96.6102	27	1395	98.5169	17	1412	99.7175	4	1416	100	0	1416	100	0	1416	100	1	1417	100.071	0	1417	100.071	0	1417	100.071	1416
2020-06-20																				706	706	50.6093	650	1356	97.2043	37	1393	99.8566	0	1393	99.8566	0	1393	99.8566	0	1393	99.8566	1	1394	99.9283	1	1395	100	0	1395	100	1395
2020-06-27																							728	728	51.8519	667	1395	99.359	6	1401	99.7863	0	1401	99.7863	0	1401	99.7863	0	1401	99.7863	0	1401	99.7863	1	1402	99.8575	1404
2020-07-04																										1391	1391	99.2862	9	1400	99.9286	0	1400	99.9286	0	1400	99.9286	1	1401	100	0	1401	100	0	1401	100	1401
2020-07-11																										1456	1456	98.913	14	1470	99.8641	1	1471	99.9321	0	1471	99.9321	0	1471	99.9321	1	1472	100	0	1472	100	1472
2020-07-18																										1371	1371	97.234	35	1406	99.7163	0	1406	99.7163	0	1406	99.7163	0	1406	99.7163	2	1408	99.8582	0	1408	99.8582	1410
2020-07-25																										1083	1083	76.1603	338	1421	99.9297	0	1421	99.9297	0	1421	99.9297	0	1421	99.9297	0	1421	99.9297	0	1421	99.9297	1422
2020-08-01																										13	13	0.923295	1395	1408	100	0	1408	100	2	1410	100.142	0	1410	100.142	0	1410	100.142	0	1410	100.142	1408
2020-08-08																													1381	1381	99.6392	0	1381	99.6392	0	1381	99.6392	0	1381	99.6392	1	1382	99.7114	1	1383	99.7835	1386
2020-08-15																													1465	1465	99.6599	1	1466	99.7279	1	1467	99.7959	1	1468	99.8639	1	1469	99.932	0	1469	99.932	1470
2020-08-22																													1488	1488	99.1339	2	1490	99.2672	1	1491	99.3338	0	1491	99.3338	0	1491	99.3338	2	1493	99.467	1501
2020-08-29																													1355	1355	98.7609	5	1360	99.1254	1	1361	99.1983	4	1365	99.4898	2	1367	99.6356	3	1370	99.8542	1372
2020-09-05																													1496	1496	98.0984	9	1505	98.6885	6	1511	99.082	2	1513	99.2131	1	1514	99.2787	5	1519	99.6066	1525
2020-09-12																													1359	1359	96.5199	30	1389	98.6506	9	1398	99.2898	3	1401	99.5028	2	1403	99.6449	0	1403	99.6449	1408
2020-09-19																													769	769	52.7073	645	1414	96.9157	27	1441	98.7663	7	1448	99.2461	5	1453	99.5888	2	1455	99.7258	1459
2020-09-26																																843	843	53.9693	657	1500	96.0307	37	1537	98.3995	10	1547	99.0397	3	1550	99.2318	1562
2020-10-03																																			797	797	50.8615	697	1494	95.3414	47	1541	98.3408	12	1553	99.1066	1567
2020-10-10																																						603	603	39.881	843	1446	95.6349	45	1491	98.6111	1512
2020-10-17																																									785	785	50.0319	730	1515	96.5583	1569
2020-10-24																																												707	707	45.4662	1555
https://planetcalc.com/7741/																																																Average
Number weeks to 95% complete				1			1			1			1			1			1			1			1			1			1			1			1			1			1			1		1
Number weeks to 99% complete				3			2			3			3			3			2			3			3			3			3			4			3			3			3			3		2.93333

## Sheet: Vital Statistics Data
	July 24th, 2020		August 28th, 2020		September 24th, 2020		October 28th, 2020		November 26th, 2020		December 24th, 2020		February 8th, 2021		March 10th, 2021		April 16th, 2021		May 14th, 2021
REF_DATE (last day/week )	Number	% complete	Number	% complete	Number	% complete	Number	% complete	Number	% complete	Number	% complete	Number	% complete	Number	% complete	Number	% complete	Ttal Number
2020-01-04	2352	98.9066	2354	98.9907	2365	99.4533	2368	99.5795	2369	99.6215	2372	99.7477	2376	99.9159	2377	99.9579	2377	99.9579	2378
2020-01-11	2303	98	2308	98.2128	2328	99.0638	2332	99.234	2337	99.4468	2342	99.6596	2345	99.7872	2348	99.9149	2349	99.9574	2350
2020-01-18	2228	98.3664	2229	98.4106	2242	98.9845	2248	99.2494	2252	99.426	2254	99.5143	2260	99.7792	2262	99.8675	2264	99.9558	2265
2020-01-25	2215	97.8789	2221	98.1441	2242	99.072	2247	99.293	2253	99.5581	2257	99.7349	2259	99.8232	2262	99.9558	2262	99.9558	2263
2020-02-01	2120	97.4265	2124	97.6103	2151	98.8511	2159	99.2188	2165	99.4945	2169	99.6783	2171	99.7702	2174	99.9081	2176	100	2176
2020-02-08	2105	96.7816	2109	96.9655	2142	98.4828	2153	98.9885	2162	99.4023	2165	99.5402	2170	99.7701	2174	99.954	2175	100	2175
2020-02-15	2114	95.0967	2121	95.4116	2177	97.9307	2193	98.6505	2202	99.0553	2211	99.4602	2217	99.7301	2219	99.8201	2221	99.91	2223
2020-02-22	2038	94.4393	2046	94.81	2117	98.1001	2126	98.5171	2136	98.9805	2148	99.5366	2157	99.9537	2157	99.9537	2157	99.9537	2158
2020-02-29	1903	92.1996	1904	92.2481	1995	96.657	2016	97.6744	2030	98.3527	2044	99.031	2058	99.7093	2059	99.7578	2061	99.8547	2064
2020-03-07	1946	91.4904	1955	91.9135	2069	97.2732	2087	98.1194	2104	98.9187	2116	99.4828	2122	99.7649	2125	99.906	2125	99.906	2127
2020-03-14	1900	89.9621	1918	90.8144	2045	96.8277	2062	97.6326	2079	98.4375	2091	99.0057	2106	99.7159	2110	99.9053	2111	99.9527	2112
2020-03-21	1877	86.6574	1920	88.6427	2044	94.3675	2092	96.5836	2116	97.6916	2144	98.9843	2151	99.3075	2154	99.446	2159	99.6768	2166
2020-03-28	1857	86.4525	1906	88.7337	2038	94.879	2077	96.6946	2099	97.7188	2113	98.3706	2133	99.3017	2140	99.6276	2146	99.9069	2148
2020-04-04	2078	83.4873	2150	86.3801	2279	91.5629	2349	94.3753	2406	96.6653	2436	97.8706	2470	99.2366	2482	99.7188	2488	99.9598	2489
2020-04-11	2137	82.6053	2221	85.8523	2349	90.8002	2441	94.3564	2496	96.4824	2538	98.1059	2569	99.3042	2575	99.5361	2584	99.884	2587
2020-04-18	2095	82.4803	2187	86.1024	2284	89.9213	2384	93.8583	2443	96.1811	2488	97.9528	2521	99.252	2526	99.4488	2538	99.9213	2540
2020-04-25	2040	77.5371	2205	83.8084	2300	87.4192	2412	91.6762	2501	95.0589	2541	96.5792	2592	98.5177	2612	99.2778	2624	99.7339	2631
2020-05-02	1862	71.8919	2143	82.7413	2230	86.1004	2345	90.5405	2461	95.0193	2504	96.6795	2549	98.417	2571	99.2664	2580	99.6139	2590
2020-05-09	1645	68.4561	1958	81.4815	2058	85.6429	2182	90.8032	2274	94.6317	2311	96.1715	2356	98.0441	2381	99.0845	2392	99.5422	2403
2020-05-16	1485	64.8472	1766	77.1179	1911	83.4498	2048	89.4323	2157	94.1921	2199	96.0262	2254	98.4279	2273	99.2576	2281	99.607	2290
2020-05-23	1312	59.3934	1712	77.5011	1848	83.6578	1983	89.7691	2086	94.4319	2136	96.6953	2173	98.3703	2197	99.4568	2204	99.7737	2209
2020-05-30	1018	47.8383	1506	70.7707	1714	80.5451	1830	85.9962	1973	92.7162	2023	95.0658	2067	97.1335	2102	98.7782	2117	99.4831	2128
2020-06-06			1478	69.3897	1739	81.6432	1831	85.9624	2000	93.8967	2039	95.7277	2079	97.6056	2112	99.1549	2120	99.5305	2130
2020-06-13			1303	66.0751	1575	79.8682	1690	85.6998	1819	92.2414	1883	95.4868	1909	96.8053	1945	98.6308	1962	99.4929	1972
2020-06-20			1215	61.8006	1535	78.0773	1691	86.0122	1839	93.5402	1894	96.3377	1917	97.5076	1941	98.7284	1957	99.5422	1966
2020-06-27			1128	57.6392	1493	76.2902	1660	84.8237	1801	92.0286	1871	95.6055	1906	97.394	1928	98.5181	1943	99.2846	1957
2020-07-04			993	49.2071	1435	71.11	1653	81.9128	1790	88.7017	1900	94.1526	1944	96.333	1977	97.9683	2008	99.5045	2018
2020-07-11					1317	66.2142	1576	79.2358	1703	85.6209	1823	91.6541	1901	95.5757	1934	97.2348	1964	98.7431	1989
2020-07-18					1196	60.5876	1525	77.2543	1698	86.0182	1814	91.8946	1893	95.8967	1924	97.4671	1953	98.9362	1974
2020-07-25					1139	56.9215	1529	76.4118	1695	84.7076	1833	91.6042	1914	95.6522	1945	97.2014	1980	98.9505	2001
2020-08-01					996	50.3794	1430	72.3318	1668	84.3703	1802	91.1482	1887	95.4476	1915	96.8639	1956	98.9378	1977
2020-08-08							1205	64.301	1507	80.4162	1639	87.46	1772	94.5571	1814	96.7983	1849	98.666	1874
2020-08-15							1267	61.5646	1689	82.07	1842	89.5044	1948	94.655	1992	96.793	2027	98.4937	2058
2020-08-22							1060	52.0373	1568	76.9759	1739	85.3706	1877	92.1453	1964	96.4163	2004	98.38	2037
2020-08-29									1426	73.886	1635	84.715	1766	91.5026	1839	95.285	1891	97.9793	1930
2020-09-05									1424	69.0257	1743	84.4886	1892	91.7111	1968	95.3951	2027	98.255	2063
2020-09-12									1234	63.4447	1629	83.7532	1774	91.2082	1841	94.653	1913	98.3548	1945
2020-09-19									1048	53.0364	1597	80.8198	1762	89.17	1829	92.5607	1921	97.2166	1976
2020-09-26											1626	75.9813	1878	87.757	1983	92.6636	2089	97.6168	2140
2020-10-03											1457	68.2436	1852	86.7447	1953	91.4754	2049	95.9719	2135
2020-10-10											1275	61.8932	1799	87.3301	1913	92.8641	1984	96.3107	2060
2020-10-17											1073	50.4229	1829	85.9492	1983	93.1861	2037	95.7237	2128
2020-10-24											727	34.2279	1793	84.4162	1951	91.855	2000	94.162	2124
2020-10-31											211	10.3178	1675	81.9071	1894	92.6161	1943	95.0122	2045
2020-11-07													1468	66.4554	1993	90.2218	2116	95.79	2209
2020-11-14													1201	57.3543	1879	89.7326	2025	96.7049	2094
2020-11-21													759	36.1773	1833	87.3689	2038	97.1401	2098
2020-11-28													272	12.9833	1675	79.9523	2025	96.6587	2095
2020-12-05													82	3.84796	1547	72.595	2033	95.4012	2131
2020-12-12															1389	65.1195	2010	94.2335	2133
2020-12-19															1117	53.0138	1949	92.5012	2107
2020-12-26															984	46.0028	1971	92.1459	2139
2021-01-02															703	33.5561	1791	85.4893	2095
2021-01-09																	1381	69.3621	1991
2021-01-16																	1174	60.5155	1940
2021-01-23																	812	43.2836	1876
2021-01-30																	431	26.4742	1628
2021-02-06																	122	10.0577	1213
2021-02-13																			916
2021-02-20																			669
2021-02-27																			227
2021-03-06																			73
https://planetcalc.com/7741/																				Average
Number weeks to 95% complete		23		28		28		31		30		26		27		28		26		27.4444
Number weeks to 99% complete		N/A		34		35		38		40		40		43		40		38		38.5
